# Supplementary material for: miR-9 and miR-181a Target Gab2 to Inhibit the Proliferation and Migration of Hepatocellular Carcinoma HepG2 Cells
Source: Genes (Basel). 2022 Nov 18;13(11):2152. doi: 10.3390/genes13112152 (PMC9690539; doi:10.3390/genes13112152)
Supplement: Supplementary file 1 [file genes-13-02152-s001.zip]

Archive with 4 entries (4 files):
- Supplemental Figure S1.pdf
- Supplemental Figure S2.pdf
- Supplemental File S1.pdf
- supplemental File S2.xlsx
