# Supplementary material for: miR-9 and miR-181a Target Gab2 to Inhibit the Proliferation and Migration of Hepatocellular Carcinoma HepG2 Cells
Source: Genes (Basel). 2022 Nov 18;13(11):2152. doi: 10.3390/genes13112152 (PMC9690539; doi:10.3390/genes13112152)
Supplement: Supplementary file 1 [file genes-13-02152-s001.zip › supplemental File S2.xlsx]

## Sheet: Sheet1
bioinformatics website	genesymbol	miRNA
TargetScan	GAB2	hsa-miR-24-3p
	GAB2	hsa-miR-302e
	GAB2	hsa-miR-520e
	GAB2	hsa-miR-302d-3p
	GAB2	hsa-miR-302c-3p.1
	GAB2	hsa-miR-302a-3p
	GAB2	hsa-miR-520a-3p
	GAB2	hsa-miR-520d-3p
	GAB2	hsa-miR-302b-3p
	GAB2	hsa-miR-372-3p
	GAB2	hsa-miR-520b
	GAB2	hsa-miR-520c-3p
	GAB2	hsa-miR-373-3p
	GAB2	hsa-miR-520f-3p
	GAB2	hsa-miR-302c-3p.2
	GAB2	hsa-miR-125b-5p
	GAB2	hsa-miR-125a-5p
	GAB2	hsa-miR-4319
	GAB2	hsa-let-7i-5p
	GAB2	hsa-let-7b-5p
	GAB2	hsa-let-7a-5p
	GAB2	hsa-miR-98-5p
	GAB2	hsa-let-7g-5p
	GAB2	hsa-let-7e-5p
	GAB2	hsa-miR-4458
	GAB2	hsa-let-7c-5p
	GAB2	hsa-let-7f-5p
	GAB2	hsa-miR-4500
	GAB2	hsa-let-7d-5p
	GAB2	hsa-miR-18a-5p
	GAB2	hsa-miR-18b-5p
	GAB2	hsa-miR-4735-3p
	GAB2	hsa-miR-9-5p
	GAB2	hsa-miR-138-5p
	GAB2	hsa-miR-218-5p
	GAB2	hsa-miR-29a-3p
	GAB2	hsa-miR-29c-3p
	GAB2	hsa-miR-29b-3p
	GAB2	hsa-miR-140-3p.2
	GAB2	hsa-miR-140-3p.2
miRDB	GAB2	hsa-miR-4492
	GAB2	hsa-miR-8052
	GAB2	hsa-miR-4481
	GAB2	hsa-miR-30b-3p
	GAB2	hsa-miR-6780a-5p
	GAB2	hsa-miR-593-5p
	GAB2	hsa-miR-1273h-5p
	GAB2	hsa-miR-3689b-3p
	GAB2	hsa-miR-4500
	GAB2	hsa-miR-5196-5p
	GAB2	hsa-miR-3689a-3p
	GAB2	hsa-miR-4441
	GAB2	hsa-miR-6758-5p
	GAB2	hsa-miR-4478
	GAB2	hsa-miR-3689c
	GAB2	hsa-miR-762
	GAB2	hsa-miR-6779-5p
	GAB2	hsa-miR-765
	GAB2	hsa-miR-361-3p
	GAB2	hsa-miR-3199
	GAB2	hsa-miR-5001-5p
	GAB2	hsa-miR-4498
	GAB2	hsa-miR-4458
	GAB2	hsa-miR-4747-5p
	GAB2	hsa-miR-4509
	GAB2	hsa-miR-4270
	GAB2	hsa-miR-6754-5p
	GAB2	hsa-miR-6856-5p
	GAB2	hsa-miR-6871-5p
	GAB2	hsa-miR-4292
	GAB2	hsa-miR-2467-3p
	GAB2	hsa-miR-6791-5p
	GAB2	hsa-miR-4745-5p
	GAB2	hsa-miR-514a-5p
	GAB2	hsa-miR-513b-3p
	GAB2	hsa-miR-8089
	GAB2	hsa-miR-4451
	GAB2	hsa-miR-485-5p
	GAB2	hsa-miR-296-5p
	GAB2	hsa-miR-4700-5p
	GAB2	hsa-miR-4667-5p
	GAB2	hsa-miR-6884-5p
	GAB2	hsa-miR-1273g-3p
	GAB2	hsa-miR-1227-5p
	GAB2	hsa-miR-6797-5p
	GAB2	hsa-miR-92a-2-5p
	GAB2	hsa-miR-613
	GAB2	hsa-miR-518c-5p
	GAB2	hsa-miR-3929
	GAB2	hsa-miR-7106-5p
	GAB2	hsa-miR-942-3p
	GAB2	hsa-miR-4328
	GAB2	hsa-miR-4419b
	GAB2	hsa-let-7a-5p
	GAB2	hsa-let-7g-5p
	GAB2	hsa-let-7b-5p
	GAB2	hsa-miR-98-5p
	GAB2	hsa-let-7c-5p
	GAB2	hsa-let-7f-5p
	GAB2	hsa-let-7d-5p
	GAB2	hsa-let-7e-5p
	GAB2	hsa-let-7i-5p
	GAB2	hsa-miR-3175
	GAB2	hsa-miR-1976
	GAB2	hsa-miR-4419a
	GAB2	hsa-miR-4423-3p
	GAB2	hsa-miR-3675-5p
	GAB2	hsa-miR-7847-3p
	GAB2	hsa-miR-6126
	GAB2	hsa-miR-18a-3p
	GAB2	hsa-miR-4520-5p
	GAB2	hsa-miR-875-3p
	GAB2	hsa-miR-1912
	GAB2	hsa-miR-4474-3p
	GAB2	hsa-miR-4487
	GAB2	hsa-miR-6810-3p
	GAB2	hsa-miR-7113-3p
	GAB2	hsa-miR-6801-3p
	GAB2	hsa-miR-4516
	GAB2	hsa-miR-6726-5p
	GAB2	hsa-miR-4795-5p
	GAB2	hsa-miR-4300
	GAB2	hsa-miR-5591-5p
	GAB2	hsa-miR-920
	GAB2	hsa-miR-3200-3p
	GAB2	hsa-miR-6860
	GAB2	hsa-miR-185-3p
	GAB2	hsa-miR-3187-5p
	GAB2	hsa-miR-612
	GAB2	hsa-miR-5189-5p
	GAB2	hsa-miR-1285-3p
	GAB2	hsa-miR-4267
	GAB2	hsa-miR-660-3p
	GAB2	hsa-miR-4726-5p
	GAB2	hsa-miR-4279
	GAB2	hsa-miR-4640-5p
	GAB2	hsa-miR-4667-3p
	GAB2	hsa-miR-4493
	GAB2	hsa-miR-6805-5p
	GAB2	hsa-miR-6868-5p
	GAB2	hsa-miR-6852-3p
	GAB2	hsa-miR-7155-5p
	GAB2	hsa-miR-520f-3p
	GAB2	hsa-miR-3649
	GAB2	hsa-miR-6747-3p
	GAB2	hsa-miR-6847-5p
	GAB2	hsa-miR-6882-3p
	GAB2	hsa-miR-4433b-5p
	GAB2	hsa-miR-4463
	GAB2	hsa-miR-6735-3p
	GAB2	hsa-miR-7160-5p
	GAB2	hsa-miR-3127-3p
	GAB2	hsa-miR-6770-5p
	GAB2	hsa-miR-9500
	GAB2	hsa-miR-670-5p
	GAB2	hsa-miR-6077
	GAB2	hsa-miR-8062
	GAB2	hsa-miR-4428
	GAB2	hsa-miR-6783-3p
	GAB2	hsa-miR-1301-3p
	GAB2	hsa-miR-4266
	GAB2	hsa-miR-5047
	GAB2	hsa-miR-1343-3p
	GAB2	hsa-miR-1249-5p
	GAB2	hsa-miR-4290
	GAB2	hsa-miR-4286
	GAB2	hsa-miR-6825-5p
	GAB2	hsa-miR-3146
	GAB2	hsa-miR-134-5p
	GAB2	hsa-miR-5681a
	GAB2	hsa-miR-1306-5p
	GAB2	hsa-miR-3118
	GAB2	hsa-miR-4314
	GAB2	hsa-miR-3120-5p
	GAB2	hsa-miR-4505
	GAB2	hsa-miR-4278
	GAB2	hsa-miR-6748-3p
	GAB2	hsa-miR-5787
	GAB2	hsa-miR-3689d
	GAB2	hsa-miR-6851-5p
	GAB2	hsa-miR-8080
miRwalk	GAB2	hsa-let-7a-5p
	GAB2	hsa-let-7a-2-3p
	GAB2	hsa-let-7b-5p
	GAB2	hsa-let-7b-3p
	GAB2	hsa-let-7c-5p
	GAB2	hsa-let-7c-3p
	GAB2	hsa-let-7d-5p
	GAB2	hsa-let-7d-3p
	GAB2	hsa-let-7e-5p
	GAB2	hsa-let-7e-3p
	GAB2	hsa-let-7f-1-3p
	GAB2	hsa-let-7f-2-3p
	GAB2	hsa-miR-15a-3p
	GAB2	hsa-miR-16-1-3p
	GAB2	hsa-miR-17-5p
	GAB2	hsa-miR-17-3p
	GAB2	hsa-miR-18a-5p
	GAB2	hsa-miR-18a-3p
	GAB2	hsa-miR-19a-5p
	GAB2	hsa-miR-19b-2-5p
	GAB2	hsa-miR-20a-5p
	GAB2	hsa-miR-21-3p
	GAB2	hsa-miR-22-5p
	GAB2	hsa-miR-23a-5p
	GAB2	hsa-miR-24-3p
	GAB2	hsa-miR-25-5p
	GAB2	hsa-miR-25-3p
	GAB2	hsa-miR-26a-1-3p
	GAB2	hsa-miR-26b-3p
	GAB2	hsa-miR-27a-5p
	GAB2	hsa-miR-27a-3p
	GAB2	hsa-miR-28-5p
	GAB2	hsa-miR-28-3p
	GAB2	hsa-miR-29a-5p
	GAB2	hsa-miR-29a-3p
	GAB2	hsa-miR-30a-5p
	GAB2	hsa-miR-30a-3p
	GAB2	hsa-miR-31-5p
	GAB2	hsa-miR-31-3p
	GAB2	hsa-miR-32-5p
	GAB2	hsa-miR-33a-3p
	GAB2	hsa-miR-92a-1-5p
	GAB2	hsa-miR-92a-3p
	GAB2	hsa-miR-92a-2-5p
	GAB2	hsa-miR-93-5p
	GAB2	hsa-miR-98-5p
	GAB2	hsa-miR-98-3p
	GAB2	hsa-miR-99a-5p
	GAB2	hsa-miR-99a-3p
	GAB2	hsa-miR-100-5p
	GAB2	hsa-miR-100-3p
	GAB2	hsa-miR-29b-1-5p
	GAB2	hsa-miR-29b-2-5p
	GAB2	hsa-miR-103a-2-5p
	GAB2	hsa-miR-103a-3p
	GAB2	hsa-miR-105-5p
	GAB2	hsa-miR-105-3p
	GAB2	hsa-miR-106a-5p
	GAB2	hsa-miR-107
	GAB2	hsa-miR-16-2-3p
	GAB2	hsa-miR-192-3p
	GAB2	hsa-miR-196a-5p
	GAB2	hsa-miR-197-5p
	GAB2	hsa-miR-197-3p
	GAB2	hsa-miR-198
	GAB2	hsa-miR-199a-3p
	GAB2	hsa-miR-208a-5p
	GAB2	hsa-miR-129-5p
	GAB2	hsa-miR-129-1-3p
	GAB2	hsa-miR-148a-5p
	GAB2	hsa-miR-148a-3p
	GAB2	hsa-miR-30c-5p
	GAB2	hsa-miR-30c-2-3p
	GAB2	hsa-miR-30d-5p
	GAB2	hsa-miR-139-5p
	GAB2	hsa-miR-139-3p
	GAB2	hsa-miR-147a
	GAB2	hsa-miR-7-5p
	GAB2	hsa-miR-7-1-3p
	GAB2	hsa-miR-7-2-3p
	GAB2	hsa-miR-10a-5p
	GAB2	hsa-miR-10b-5p
	GAB2	hsa-miR-34a-5p
	GAB2	hsa-miR-181a-5p
	GAB2	hsa-miR-181a-2-3p
	GAB2	hsa-miR-181b-5p
	GAB2	hsa-miR-181c-5p
	GAB2	hsa-miR-181c-3p
	GAB2	hsa-miR-182-5p
	GAB2	hsa-miR-182-3p
	GAB2	hsa-miR-183-5p
	GAB2	hsa-miR-187-5p
	GAB2	hsa-miR-187-3p
	GAB2	hsa-miR-199b-3p
	GAB2	hsa-miR-204-5p
	GAB2	hsa-miR-204-3p
	GAB2	hsa-miR-205-5p
	GAB2	hsa-miR-205-3p
	GAB2	hsa-miR-210-5p
	GAB2	hsa-miR-210-3p
	GAB2	hsa-miR-211-5p
	GAB2	hsa-miR-211-3p
	GAB2	hsa-miR-212-5p
	GAB2	hsa-miR-212-3p
	GAB2	hsa-miR-214-5p
	GAB2	hsa-miR-214-3p
	GAB2	hsa-miR-215-3p
	GAB2	hsa-miR-216a-5p
	GAB2	hsa-miR-216a-5p
	GAB2	hsa-miR-216a-3p
	GAB2	hsa-miR-217
	GAB2	hsa-miR-218-5p
	GAB2	hsa-miR-218-1-3p
	GAB2	hsa-miR-218-2-3p
	GAB2	hsa-miR-219a-5p
	GAB2	hsa-miR-219a-1-3p
	GAB2	hsa-miR-221-3p
	GAB2	hsa-miR-222-5p
	GAB2	hsa-miR-222-3p
	GAB2	hsa-miR-223-5p
	GAB2	hsa-miR-223-3p
	GAB2	hsa-miR-224-3p
	GAB2	hsa-miR-200b-5p
	GAB2	hsa-let-7g-5p
	GAB2	hsa-let-7g-3p
	GAB2	hsa-let-7i-5p
	GAB2	hsa-let-7i-3p
	GAB2	hsa-miR-15b-5p
	GAB2	hsa-miR-23b-5p
	GAB2	hsa-miR-27b-5p
	GAB2	hsa-miR-27b-3p
	GAB2	hsa-miR-30b-5p
	GAB2	hsa-miR-30b-3p
	GAB2	hsa-miR-122-3p
	GAB2	hsa-miR-124-5p
	GAB2	hsa-miR-124-3p
	GAB2	hsa-miR-125b-5p
	GAB2	hsa-miR-125b-1-3p
	GAB2	hsa-miR-128-1-5p
	GAB2	hsa-miR-128-3p
	GAB2	hsa-miR-130a-5p
	GAB2	hsa-miR-132-5p
	GAB2	hsa-miR-132-3p
	GAB2	hsa-miR-133a-3p
	GAB2	hsa-miR-135a-5p
	GAB2	hsa-miR-135a-3p
	GAB2	hsa-miR-138-5p
	GAB2	hsa-miR-138-2-3p
	GAB2	hsa-miR-140-5p
	GAB2	hsa-miR-140-3p
miRanda	GAB2	hsa-miR-4319
	GAB2	hsa-let-7i-5p
	GAB2	hsa-let-7b-5p
	GAB2	hsa-let-7a-5p
	GAB2	hsa-miR-98-5p
	GAB2	hsa-let-7c-5p
	GAB2	hsa-let-7f-5p
	GAB2	hsa-let-7d-5p
	GAB2	hsa-let-7e-5p
	GAB2	hsa-let-7i-5p
	GAB2	hsa-miR-3175
	GAB2	hsa-miR-1976
	GAB2	hsa-miR-4419a
	GAB2	hsa-miR-181a
	GAB2	hsa-miR-181b
	GAB2	hsa-miR-181c
	GAB2	hsa-miR-125a
	GAB2	hsa-miR-125b
PicTar	GAB2	hsa-miR-125a
	GAB2	hsa-miR-125b
	GAB2	hsa-miR-218
	GAB2	hsa-miR-9
	GAB2	hsa-miR-18a
	GAB2	hsa-miR-18b
	GAB2
	GAB2
	GAB2
	GAB2
	GAB2
	GAB2
	GAB2
	GAB2
	GAB2
	GAB2
	GAB2
	GAB2
	GAB2
	GAB2
	GAB2
	GAB2
	GAB2
	GAB2
	GAB2
	GAB2
	GAB2
	GAB2
	GAB2
	GAB2
	GAB2
	GAB2
	GAB2
	GAB2
	GAB2
	GAB2
	GAB2
	GAB2
	GAB2
	GAB2
	GAB2
	GAB2
	GAB2
	GAB2
	GAB2
	GAB2
	GAB2
	GAB2
	GAB2
	GAB2
	GAB2
	GAB2
	GAB2
	GAB2
	GAB2
	GAB2
	GAB2
	GAB2
	GAB2
	GAB2
	GAB2
	GAB2
	GAB2
	GAB2
	GAB2
	GAB2
	GAB2
	GAB2
	GAB2
	GAB2
	GAB2
	GAB2
	GAB2
	GAB2
	GAB2
	GAB2
	GAB2
	GAB2
	GAB2
	GAB2
	GAB2
	GAB2
	GAB2
	GAB2
	GAB2
	GAB2
	GAB2
	GAB2
	GAB2
	GAB2
	GAB2
	GAB2
	GAB2
	GAB2
	GAB2
	GAB2
	GAB2
	GAB2
	GAB2
	GAB2
	GAB2
	GAB2
	GAB2
	GAB2
	GAB2
	GAB2
	GAB2
	GAB2
	GAB2
	GAB2
	GAB2
	GAB2
	GAB2
	GAB2
	GAB2
	GAB2
	GAB2
	GAB2
	GAB2
	GAB2
	GAB2
	GAB2
	GAB2
	GAB2
	GAB2
	GAB2
	GAB2
	GAB2
	GAB2
	GAB2
	GAB2
	GAB2
	GAB2
	GAB2
	GAB2
	GAB2
	GAB2
	GAB2
	GAB2
	GAB2
	GAB2
	GAB2
	GAB2
	GAB2
	GAB2
	GAB2
	GAB2
	GAB2
	GAB2
	GAB2
	GAB2
	GAB2
	GAB2
	GAB2
	GAB2
	GAB2
	GAB2
	GAB2
	GAB2
	GAB2
	GAB2
	GAB2
	GAB2
	GAB2
	GAB2
	GAB2
	GAB2
	GAB2
	GAB2
	GAB2
	GAB2
	GAB2
	GAB2
	GAB2
	GAB2
	GAB2
	GAB2
	GAB2
	GAB2
	GAB2
	GAB2
	GAB2
	GAB2
	GAB2
	GAB2
	GAB2
	GAB2
	GAB2
	GAB2
	GAB2
	GAB2
	GAB2
	GAB2
	GAB2
	GAB2
	GAB2
	GAB2
	GAB2
	GAB2
	GAB2
	GAB2
	GAB2
	GAB2
	GAB2
	GAB2
	GAB2
	GAB2
	GAB2
	GAB2
	GAB2
	GAB2
	GAB2
	GAB2
	GAB2
	GAB2
	GAB2
	GAB2
	GAB2
	GAB2
	GAB2
	GAB2
	GAB2
	GAB2
	GAB2
	GAB2
	GAB2
	GAB2
	GAB2
	GAB2
	GAB2
	GAB2
	GAB2
	GAB2
	GAB2
	GAB2
	GAB2
	GAB2
	GAB2
	GAB2
	GAB2
	GAB2
	GAB2
	GAB2
	GAB2
	GAB2
	GAB2
	GAB2
	GAB2
	GAB2
	GAB2
	GAB2
	GAB2
	GAB2
	GAB2
	GAB2
	GAB2
	GAB2
	GAB2
	GAB2
	GAB2
	GAB2
	GAB2
	GAB2
	GAB2
	GAB2
	GAB2
	GAB2
	GAB2
	GAB2
	GAB2
	GAB2
	GAB2
	GAB2
	GAB2
	GAB2
	GAB2
	GAB2
	GAB2
	GAB2
	GAB2
	GAB2
	GAB2
	GAB2
	GAB2
	GAB2
	GAB2
	GAB2
	GAB2
	GAB2
	GAB2
	GAB2
	GAB2
	GAB2
	GAB2
	GAB2
	GAB2
	GAB2
	GAB2
	GAB2
	GAB2
	GAB2
	GAB2
	GAB2
	GAB2
	GAB2
	GAB2
	GAB2
	GAB2
	GAB2
	GAB2
	GAB2
	GAB2
	GAB2
	GAB2
	GAB2
	GAB2
	GAB2
	GAB2
	GAB2
	GAB2
	GAB2
	GAB2
	GAB2
	GAB2
	GAB2
	GAB2
	GAB2
	GAB2
	GAB2
	GAB2
	GAB2
	GAB2
	GAB2
	GAB2
	GAB2
	GAB2
	GAB2
	GAB2
	GAB2
	GAB2
	GAB2
	GAB2
	GAB2
	GAB2
	GAB2
	GAB2
	GAB2
	GAB2
	GAB2
	GAB2
	GAB2
	GAB2
	GAB2
	GAB2
	GAB2
	GAB2
	GAB2
	GAB2
	GAB2
	GAB2
	GAB2
	GAB2
	GAB2
	GAB2
	GAB2
	GAB2
	GAB2
	GAB2
	GAB2
	GAB2
	GAB2
	GAB2
	GAB2
	GAB2
	GAB2
	GAB2
	GAB2
	GAB2
	GAB2
	GAB2
	GAB2
	GAB2
	GAB2
	GAB2
	GAB2
	GAB2
	GAB2
	GAB2
	GAB2
	GAB2
	GAB2
	GAB2
	GAB2
	GAB2
	GAB2
	GAB2
	GAB2
	GAB2
	GAB2
	GAB2
	GAB2
	GAB2
	GAB2
	GAB2
	GAB2
	GAB2
	GAB2
	GAB2
	GAB2
	GAB2
	GAB2
	GAB2
	GAB2
	GAB2
	GAB2
	GAB2
	GAB2
	GAB2
	GAB2
	GAB2
	GAB2
	GAB2
	GAB2
	GAB2
	GAB2
	GAB2
	GAB2
	GAB2
	GAB2
	GAB2
	GAB2
	GAB2
	GAB2
	GAB2
	GAB2
	GAB2
	GAB2
	GAB2
	GAB2
	GAB2
	GAB2
	GAB2
	GAB2
	GAB2
	GAB2
	GAB2
	GAB2
	GAB2
	GAB2
	GAB2
	GAB2
	GAB2
	GAB2
	GAB2
	GAB2
	GAB2
	GAB2
	GAB2
	GAB2
	GAB2
	GAB2
	GAB2
	GAB2
	GAB2
	GAB2
	GAB2
	GAB2
	GAB2
	GAB2
	GAB2
	GAB2
	GAB2
	GAB2
	GAB2
	GAB2
	GAB2
	GAB2
	GAB2
	GAB2
	GAB2
	GAB2
	GAB2
	GAB2
	GAB2
	GAB2
	GAB2
	GAB2
	GAB2
	GAB2
	GAB2
	GAB2
	GAB2
	GAB2
	GAB2
	GAB2
	GAB2
	GAB2
	GAB2
	GAB2
	GAB2
	GAB2
	GAB2
	GAB2
	GAB2
	GAB2
	GAB2
	GAB2
	GAB2
	GAB2
	GAB2
	GAB2
	GAB2
	GAB2
	GAB2
	GAB2
	GAB2
	GAB2
	GAB2
	GAB2
	GAB2
	GAB2
	GAB2
	GAB2
	GAB2
	GAB2
	GAB2
	GAB2
	GAB2
	GAB2
	GAB2
	GAB2
	GAB2
	GAB2
	GAB2
	GAB2
	GAB2
	GAB2
	GAB2
	GAB2
	GAB2
	GAB2
	GAB2
	GAB2
	GAB2
	GAB2
	GAB2
	GAB2
	GAB2
	GAB2
	GAB2
	GAB2
	GAB2
	GAB2
	GAB2
	GAB2
	GAB2
	GAB2
	GAB2
	GAB2
	GAB2
	GAB2
	GAB2
	GAB2
	GAB2
	GAB2
	GAB2
	GAB2
	GAB2
	GAB2
	GAB2
	GAB2
	GAB2
	GAB2
	GAB2
	GAB2
	GAB2
	GAB2
	GAB2
	GAB2
	GAB2
	GAB2
	GAB2
	GAB2
	GAB2
	GAB2
	GAB2
	GAB2
	GAB2
	GAB2
	GAB2
	GAB2
	GAB2
	GAB2
	GAB2
	GAB2
	GAB2
	GAB2
	GAB2
	GAB2
	GAB2
	GAB2
	GAB2
	GAB2
	GAB2
	GAB2
	GAB2
	GAB2
	GAB2
	GAB2
	GAB2
	GAB2
	GAB2
	GAB2
	GAB2
	GAB2
	GAB2
	GAB2
	GAB2
	GAB2
	GAB2
	GAB2
	GAB2
	GAB2
	GAB2
	GAB2
	GAB2
	GAB2
	GAB2
	GAB2
	GAB2
	GAB2
	GAB2
	GAB2
	GAB2
	GAB2
	GAB2
	GAB2
	GAB2
	GAB2
	GAB2
	GAB2
	GAB2
	GAB2
	GAB2
	GAB2
	GAB2
	GAB2
	GAB2
	GAB2
	GAB2
	GAB2
	GAB2
	GAB2
	GAB2
	GAB2
	GAB2
	GAB2
	GAB2
	GAB2
	GAB2
	GAB2
	GAB2
	GAB2
	GAB2
	GAB2
	GAB2
	GAB2
	GAB2
	GAB2
	GAB2
	GAB2
	GAB2
	GAB2
	GAB2
	GAB2
	GAB2
	GAB2
	GAB2
	GAB2
	GAB2
	GAB2
	GAB2
	GAB2
	GAB2
	GAB2
	GAB2
	GAB2
	GAB2
	GAB2
	GAB2
	GAB2
	GAB2
	GAB2
	GAB2
	GAB2
	GAB2
	GAB2
	GAB2
	GAB2
	GAB2
	GAB2
	GAB2
	GAB2
	GAB2
	GAB2
	GAB2
	GAB2
	GAB2
	GAB2
	GAB2
	GAB2
	GAB2
	GAB2
	GAB2
	GAB2
	GAB2
	GAB2
	GAB2
	GAB2
	GAB2
	GAB2
	GAB2
	GAB2
	GAB2
	GAB2
	GAB2
	GAB2
	GAB2
	GAB2
	GAB2
	GAB2
	GAB2
	GAB2
	GAB2
	GAB2
	GAB2
	GAB2
	GAB2
	GAB2
	GAB2
	GAB2
	GAB2
	GAB2
	GAB2
	GAB2
	GAB2
	GAB2
	GAB2
	GAB2
	GAB2
	GAB2
	GAB2
	GAB2
	GAB2
	GAB2
	GAB2
	GAB2
	GAB2
	GAB2
	GAB2
	GAB2
	GAB2
	GAB2
	GAB2
	GAB2
	GAB2
	GAB2
	GAB2
	GAB2
	GAB2
	GAB2
	GAB2
	GAB2
	GAB2
	GAB2
	GAB2
	GAB2
	GAB2
	GAB2
	GAB2
	GAB2
	GAB2
	GAB2
	GAB2
	GAB2
	GAB2
	GAB2
	GAB2
	GAB2
	GAB2
	GAB2
	GAB2
	GAB2
	GAB2
	GAB2
	GAB2
	GAB2
	GAB2
	GAB2
	GAB2
	GAB2
	GAB2
	GAB2
	GAB2
	GAB2
	GAB2
	GAB2
	GAB2
	GAB2
	GAB2
	GAB2
	GAB2
	GAB2
	GAB2
	GAB2
	GAB2
	GAB2
	GAB2
	GAB2
	GAB2
	GAB2
	GAB2
	GAB2
	GAB2
	GAB2
	GAB2
	GAB2
	GAB2
	GAB2
	GAB2
	GAB2
	GAB2
	GAB2
	GAB2
	GAB2
	GAB2
	GAB2
	GAB2
	GAB2
	GAB2
	GAB2
	GAB2
	GAB2
	GAB2
	GAB2
	GAB2
	GAB2
	GAB2
	GAB2
	GAB2
	GAB2
	GAB2
	GAB2
	GAB2
	GAB2
	GAB2
	GAB2
	GAB2
	GAB2
	GAB2
	GAB2
	GAB2
	GAB2
	GAB2
	GAB2
	GAB2
	GAB2
	GAB2
	GAB2
	GAB2
	GAB2
	GAB2
	GAB2
	GAB2
	GAB2
	GAB2
	GAB2
	GAB2
	GAB2
	GAB2
	GAB2
	GAB2
	GAB2
	GAB2
	GAB2
	GAB2
	GAB2
	GAB2
	GAB2
	GAB2
	GAB2
	GAB2
	GAB2
	GAB2
	GAB2
	GAB2
	GAB2
	GAB2
	GAB2
	GAB2
	GAB2
	GAB2
	GAB2
	GAB2
	GAB2
	GAB2
	GAB2
	GAB2
	GAB2
	GAB2
	GAB2
	GAB2
	GAB2
	GAB2
	GAB2
	GAB2
	GAB2
	GAB2
	GAB2
	GAB2
	GAB2
	GAB2
	GAB2
	GAB2
	GAB2
	GAB2
	GAB2
	GAB2
	GAB2
	GAB2
	GAB2
	GAB2
	GAB2
	GAB2
	GAB2
	GAB2
	GAB2
	GAB2
	GAB2
	GAB2
	GAB2
	GAB2
	GAB2
	GAB2
	GAB2
	GAB2
	GAB2
	GAB2
	GAB2
	GAB2
	GAB2
	GAB2
	GAB2
	GAB2
	GAB2
	GAB2
	GAB2
	GAB2
	GAB2
	GAB2
	GAB2
	GAB2
	GAB2
	GAB2
	GAB2
	GAB2
	GAB2
	GAB2
	GAB2
	GAB2
	GAB2
	GAB2
	GAB2
	GAB2
	GAB2
	GAB2
	GAB2
	GAB2
	GAB2
	GAB2
	GAB2
	GAB2
	GAB2
	GAB2
	GAB2
	GAB2
	GAB2
	GAB2
	GAB2
	GAB2
	GAB2
	GAB2
	GAB2
	GAB2
	GAB2
	GAB2
	GAB2
	GAB2
	GAB2
	GAB2
	GAB2
	GAB2
	GAB2
	GAB2
	GAB2
	GAB2
	GAB2
	GAB2
	GAB2
	GAB2
	GAB2
	GAB2
	GAB2
	GAB2
	GAB2
	GAB2
	GAB2
	GAB2
	GAB2
	GAB2
	GAB2
	GAB2
	GAB2
	GAB2
	GAB2
	GAB2
	GAB2
	GAB2
	GAB2
	GAB2
	GAB2
	GAB2
	GAB2
	GAB2
	GAB2
	GAB2
	GAB2
	GAB2
	GAB2
	GAB2
	GAB2
	GAB2
	GAB2
	GAB2
	GAB2
	GAB2
	GAB2
	GAB2
	GAB2
	GAB2
	GAB2
	GAB2
	GAB2
	GAB2
	GAB2
	GAB2
	GAB2
	GAB2
	GAB2
	GAB2
	GAB2
	GAB2
	GAB2
	GAB2
	GAB2
	GAB2
	GAB2
	GAB2
	GAB2
	GAB2
	GAB2
	GAB2
	GAB2
	GAB2
	GAB2
	GAB2
	GAB2
	GAB2
	GAB2
	GAB2
	GAB2
	GAB2
	GAB2
	GAB2
	GAB2
	GAB2
	GAB2
	GAB2
	GAB2
	GAB2
	GAB2
	GAB2
	GAB2
	GAB2
	GAB2
	GAB2
	GAB2
	GAB2
	GAB2
	GAB2
	GAB2
	GAB2
	GAB2
	GAB2
	GAB2
	GAB2
	GAB2
	GAB2
	GAB2
	GAB2
	GAB2
	GAB2
	GAB2
	GAB2
	GAB2
	GAB2
	GAB2
	GAB2
	GAB2
	GAB2
	GAB2
	GAB2
	GAB2
	GAB2
	GAB2
	GAB2
	GAB2
	GAB2
	GAB2
	GAB2
	GAB2
	GAB2
	GAB2
	GAB2
	GAB2
	GAB2
	GAB2
	GAB2
	GAB2
	GAB2
	GAB2
	GAB2
	GAB2
	GAB2
	GAB2
	GAB2
	GAB2
	GAB2
	GAB2
	GAB2
	GAB2
	GAB2
	GAB2
	GAB2
	GAB2
	GAB2
	GAB2
	GAB2
	GAB2
	GAB2
	GAB2
	GAB2
	GAB2
	GAB2
	GAB2
	GAB2
	GAB2
	GAB2
	GAB2
	GAB2
	GAB2
	GAB2
	GAB2
	GAB2
	GAB2
	GAB2
	GAB2
	GAB2
	GAB2
	GAB2
	GAB2
	GAB2
	GAB2
	GAB2
	GAB2
	GAB2
	GAB2
	GAB2
	GAB2
	GAB2
	GAB2
	GAB2
	GAB2
	GAB2
	GAB2
	GAB2
	GAB2
	GAB2
	GAB2
	GAB2
	GAB2
	GAB2
	GAB2
	GAB2
	GAB2
	GAB2
	GAB2
	GAB2
	GAB2
	GAB2
	GAB2
	GAB2
	GAB2
	GAB2
	GAB2
	GAB2
	GAB2
	GAB2
	GAB2
	GAB2
	GAB2
	GAB2
	GAB2
	GAB2
	GAB2
	GAB2
	GAB2
	GAB2
	GAB2
	GAB2
	GAB2
	GAB2
	GAB2
	GAB2
	GAB2
	GAB2
	GAB2
	GAB2
	GAB2
	GAB2
	GAB2
	GAB2
	GAB2
	GAB2
	GAB2
	GAB2
	GAB2
	GAB2
	GAB2
	GAB2
	GAB2
	GAB2
	GAB2
	GAB2
	GAB2
	GAB2
	GAB2
	GAB2
	GAB2
	GAB2
	GAB2
	GAB2
	GAB2
	GAB2
	GAB2
	GAB2
	GAB2
	GAB2
	GAB2
	GAB2
	GAB2
	GAB2
	GAB2
	GAB2
	GAB2
	GAB2
	GAB2
	GAB2
	GAB2
	GAB2
	GAB2
	GAB2
	GAB2
	GAB2
	GAB2
	GAB2
	GAB2
	GAB2
	GAB2
	GAB2
	GAB2
	GAB2
	GAB2
	GAB2
	GAB2
	GAB2
	GAB2
	GAB2
	GAB2
	GAB2
	GAB2
	GAB2
	GAB2
	GAB2
	GAB2
	GAB2
	GAB2
	GAB2
	GAB2
	GAB2
	GAB2
	GAB2
	GAB2
	GAB2
	GAB2
	GAB2
	GAB2
	GAB2
	GAB2
	GAB2
	GAB2
	GAB2
	GAB2
	GAB2
	GAB2
	GAB2
	GAB2
	GAB2
	GAB2
	GAB2
	GAB2
	GAB2
	GAB2
	GAB2
	GAB2
	GAB2
	GAB2
	GAB2
	GAB2
	GAB2
	GAB2
	GAB2
	GAB2
	GAB2
	GAB2
	GAB2
	GAB2
	GAB2
	GAB2
	GAB2
	GAB2
	GAB2
	GAB2
	GAB2
	GAB2
	GAB2
	GAB2
	GAB2
	GAB2
	GAB2
	GAB2
	GAB2
	GAB2
	GAB2
	GAB2
	GAB2
	GAB2
	GAB2
	GAB2
	GAB2
	GAB2
	GAB2
	GAB2
	GAB2
	GAB2
	GAB2
	GAB2
	GAB2
	GAB2
	GAB2
	GAB2
	GAB2
	GAB2
	GAB2
	GAB2
	GAB2
	GAB2
	GAB2
	GAB2
	GAB2
	GAB2
	GAB2
	GAB2
	GAB2
	GAB2
	GAB2
	GAB2
	GAB2
	GAB2
	GAB2
	GAB2
	GAB2
	GAB2
	GAB2
	GAB2
	GAB2
	GAB2
	GAB2
	GAB2
	GAB2
	GAB2
	GAB2
	GAB2
	GAB2
	GAB2
	GAB2
	GAB2
	GAB2
	GAB2
	GAB2
	GAB2
	GAB2
	GAB2
	GAB2
	GAB2
	GAB2
	GAB2
	GAB2
	GAB2
	GAB2
	GAB2
	GAB2
	GAB2
	GAB2
	GAB2
	GAB2
	GAB2
	GAB2
	GAB2
	GAB2
	GAB2
	GAB2
	GAB2
	GAB2
	GAB2
	GAB2
	GAB2
	GAB2
	GAB2
	GAB2
	GAB2
	GAB2
	GAB2
	GAB2
	GAB2
	GAB2
	GAB2
	GAB2
	GAB2
	GAB2
	GAB2
	GAB2
	GAB2
	GAB2
	GAB2
	GAB2
	GAB2
	GAB2
	GAB2
	GAB2
	GAB2
	GAB2
	GAB2
	GAB2
	GAB2
	GAB2
	GAB2
	GAB2
	GAB2
	GAB2
	GAB2
	GAB2
	GAB2
	GAB2
	GAB2
	GAB2
	GAB2
	GAB2
	GAB2
	GAB2
	GAB2
	GAB2
	GAB2
	GAB2
	GAB2
	GAB2
	GAB2
	GAB2
	GAB2
	GAB2
	GAB2
	GAB2
	GAB2
	GAB2
	GAB2
	GAB2
	GAB2
	GAB2
	GAB2
	GAB2
	GAB2
	GAB2
	GAB2
	GAB2
	GAB2
	GAB2
	GAB2
	GAB2
	GAB2
	GAB2
	GAB2
	GAB2
	GAB2
	GAB2
	GAB2
	GAB2
	GAB2
	GAB2
	GAB2
	GAB2
	GAB2
	GAB2
	GAB2
	GAB2
	GAB2
	GAB2
	GAB2
	GAB2
	GAB2
	GAB2
	GAB2
	GAB2
	GAB2
	GAB2
	GAB2
	GAB2
	GAB2
	GAB2
	GAB2
	GAB2
	GAB2
	GAB2
	GAB2
	GAB2
	GAB2
	GAB2
	GAB2
	GAB2
	GAB2
	GAB2
	GAB2
	GAB2
	GAB2
	GAB2
	GAB2
	GAB2
	GAB2
	GAB2
	GAB2
	GAB2
	GAB2
	GAB2
	GAB2
	GAB2
	GAB2
	GAB2
	GAB2
	GAB2
	GAB2
	GAB2
	GAB2
	GAB2
	GAB2
	GAB2
	GAB2
	GAB2
	GAB2
	GAB2
	GAB2
	GAB2
	GAB2
	GAB2
	GAB2
	GAB2
	GAB2
	GAB2
	GAB2
	GAB2
	GAB2
	GAB2
	GAB2
	GAB2
	GAB2
	GAB2
	GAB2
	GAB2
	GAB2
	GAB2
	GAB2
	GAB2
	GAB2
	GAB2
	GAB2
	GAB2
	GAB2
	GAB2
	GAB2
	GAB2
	GAB2
	GAB2
	GAB2
	GAB2
	GAB2
	GAB2
	GAB2
	GAB2
	GAB2
	GAB2
	GAB2
	GAB2
	GAB2
	GAB2
	GAB2
	GAB2
	GAB2
	GAB2
	GAB2
	GAB2
	GAB2
	GAB2
	GAB2
	GAB2
	GAB2
	GAB2
	GAB2
	GAB2
	GAB2
	GAB2
	GAB2
	GAB2
[truncated: 5,364 more rows]
